# Supplementary material for: Genomic diversity and antimicrobial resistance of Vibrio cholerae isolates from Africa: a PulseNet Africa initiative using nanopore sequencing to enhance genomic surveillance
Source: Microb Genom. 2025 Dec 10;11(12):001586. doi: 10.1099/mgen.0.001586 (PMC12692737; doi:10.1099/mgen.0.001586)
Supplement: Supplementary Material 2. [file mgen-11-01586-s002.xlsx]

## Sheet: File_S2_final_study_population_
sample	accession	read_count	read_N50	average_read_depth	organism_name	genome_length	number_of__contigs	non-ATCG	%_gc_content	assembly_mean coverage	closed_chromosomes	country	location_level1		year	source	outbreak	abricate_vibrio_biotype	ST	mlst_profile (non-O1/O139)	ts_mlst_novel_alleles	Inc Types	VC	serogroup	reference ID	matching_hashes	p-value	mash_distance	core_matches	% core_families	% non_core	Azithromycin	Ampicillin	Antiseptic	Ceftazidime	Carbapenems	Broad-Spectrum Cephalosporins	Chloramphenicol	Ciprofloxacin	Ceftriaxone	Cefepime	Furazolidone	Meropenem	Nalidixic acid	Nitrofurantoin	Rifampicin	Sulfamethoxazole	Sulfisoxazole	Streptomycin
114-14	SAMN45125122	137936	11852	139.131	Vibrio cholerae	4093423	2	0	47.5	85	Yes	Ghana	Accra	Accra	2014	Stool	Yes	tcpA_ElTor	69	7_11_4_37_12_1_20			1	O1	NZ_MBQP01000090.1	999/1000	0	2.38e-05	2734	99.9	25	0	1	0	1	1	1	1	1	1	1	1	0	1	1	0	1	1	1
13-10	SAMN45125123	182996	11101	217.364	Vibrio cholerae	4093426	2	0	47.5	85	Yes	Ghana	Accra	Accra	2010	Stool	Yes	tcpA_ElTor	69	7_11_4_37_12_1_20			1	O1	NZ_MBQP01000090.1	999/1000	0	2.38e-05	2735	100	24.9	0	1	0	1	1	1	1	1	1	1	1	0	1	1	0	1	1	1
131-14	SAMN45125124	633766	7164	517.552	Vibrio cholerae	4093427	2	0	47.5	85	Yes	Ghana	Accra	Accra	2014	Stool	Yes	tcpA_ElTor	69	7_11_4_37_12_1_20			1	O1	NZ_MBQP01000090.1	999/1000	0	2.38e-05	2734	99.9	24.9	0	1	0	1	1	1	1	1	1	1	1	0	1	1	0	1	1	1
134-14	SAMN45125125	79015	15303	92.5482	Vibrio cholerae	4093293	2	0	47.5	83	No	Ghana	Accra	Accra	2014	Stool	Yes	tcpA_ElTor	69	7_11_4_37_12_1_20			1	O1	NZ_MBQP01000090.1	999/1000	0	2.38e-05	2735	100	24.9	0	1	0	1	1	1	1	1	1	1	1	0	1	1	0	1	1	1
160-14	SAMN45125126	296694	11515	279.187	Vibrio cholerae	4093425	2	0	47.5	86	Yes	Ghana	Accra	Accra	2014	Stool	Yes	tcpA_ElTor	69	7_11_4_37_12_1_20			1	O1	NZ_MBQP01000090.1	999/1000	0	2.38e-05	2736	100	24.9	0	1	0	1	1	1	1	1	1	1	1	0	1	1	0	1	1	1
17-14	SAMN45125127	170572	13049	198.818	Vibrio cholerae	4145542	3	0	47.5	84	No	Ghana	Accra	Accra	2014	Stool	Yes	tcpA_ElTor	69	7_11_4_37_12_1_20			1	O1	NZ_KB663136.1	990/1000	0	0.000239895	2736	100	25.8	0	1	0	1	1	1	1	0	1	1	1	0	0	1	0	1	1	1
204-14	SAMN45125128	171092	10192	165.049	Vibrio cholerae	4093426	2	0	47.5	85	Yes	Ghana	Accra	Accra	2014	Stool	Yes	tcpA_ElTor	69	7_11_4_37_12_1_20			1	O1	NZ_MBQP01000090.1	999/1000	0	2.38e-05	2736	100	24.9	0	1	0	1	1	1	1	1	1	1	1	0	1	1	0	1	1	1
30-14	SAMN45125129	449875	11577	637.69	Vibrio cholerae	4093293	2	0	47.5	83	No	Ghana	Accra	Accra	2014	Stool	Yes	tcpA_ElTor	69	7_11_4_37_12_1_20			1	O1	NZ_MBQP01000090.1	999/1000	0	2.38e-05	2736	100	24.9	0	1	0	1	1	1	1	1	1	1	1	0	1	1	0	1	1	1
307-12	SAMN45125130	154172	11998	173.529	Vibrio cholerae	4093294	2	0	47.5	84	No	Ghana	Accra	Accra	2012	Stool	Yes	tcpA_ElTor	69	7_11_4_37_12_1_20			1	O1	NZ_MBQP01000090.1	999/1000	0	2.38e-05	2736	100	24.9	0	1	0	1	1	1	1	1	1	1	1	0	1	1	0	1	1	1
312-14	SAMN45125131	294281	7530	225.855	Vibrio cholerae	4093425	2	0	47.5	84	Yes	Ghana	Accra	Accra	2014	Stool	Yes	tcpA_ElTor	69	7_11_4_37_12_1_20			1	O1	NZ_MBQP01000090.1	999/1000	0	2.38e-05	2735	100	24.9	0	1	0	1	1	1	1	1	1	1	1	0	1	1	0	1	1	1
483-12	SAMN45125132	240376	6549	194.289	Vibrio cholerae	4093306	2	0	47.5	84	Yes	Ghana	Accra	Accra	2012	Stool	Yes	tcpA_ElTor	69	7_11_4_37_12_1_20			1	O1	NZ_MBQP01000090.1	999/1000	0	2.38e-05	2735	100	24.9	0	1	0	1	1	1	1	1	1	1	1	0	1	1	0	1	1	1
490-12	SAMN45125133	354114	8056	349.781	Vibrio cholerae	4092588	2	0	47.5	85	Yes	Ghana	Accra	Accra	2012	Stool	Yes	tcpA_ElTor	69	7_11_4_37_12_1_20			1	O1	NZ_MBQP01000090.1	999/1000	0	2.38e-05	2733	99.9	24.9	0	1	0	1	1	1	1	1	1	1	1	0	1	1	0	1	1	1
491-12	SAMN45125134	266658	12483	340.969	Vibrio cholerae	4093420	2	0	47.5	84	Yes	Ghana	Accra	Accra	2012	Stool	Yes	tcpA_ElTor	69	7_11_4_37_12_1_20			1	O1	NZ_MBQP01000090.1	999/1000	0	2.38e-05	2734	99.9	25	0	1	0	1	1	1	1	1	1	1	1	0	1	1	0	1	1	1
C017-16	SAMN45125135	105513	27616	80.6385	Vibrio cholerae	4095237	2	0	47.5	79	Yes	Ghana	Accra	Accra	2016	Stool	Yes	(not detected)	366	14_56_94_198_113_1_144			506	Non-O1	NZ_VSIK01000001.1	918/1000	0	0.00208065	2587	94.4	29.2	0	0	0	0	0	0	0	1	0	0	0	0	1	0	0	0	0	0
C042-15	SAMN45125136	10547	30397	8.10743	Vibrio cholerae	4096142	2	0	47.5	7	Yes	Ghana	Accra	Accra	2015	Stool	Yes	tcpA_ElTor	69	7_11_4_37_12_1_20			1	O1	NZ_MBQL01000082.1	995/1000	0	0.000119496	2735	100	25	0	1	0	1	1	1	1	1	1	1	1	0	1	1	0	1	1	1
C3019-14	SAMN45125137	142215	11372	162.109	Vibrio cholerae	4093027	2	0	47.5	85	No	Ghana	Accra	Accra	2014	Stool	Yes	tcpA_ElTor	69	7_11_4_37_12_1_20			1	O1	NZ_MBQP01000090.1	998/1000	0	4.77e-05	2735	100	24.9	0	1	0	1	1	1	1	1	1	1	1	0	1	1	0	1	1	1
C350-14	SAMN45125138	106998	15628	96.8574	Vibrio cholerae	4096142	2	0	47.5	84	Yes	Ghana	Accra	Accra	2015	Stool	Yes	tcpA_ElTor	69	7_11_4_37_12_1_20			1	O1	NZ_MBQP01000090.1	998/1000	0	4.77e-05	2735	100	24.9	0	1	0	1	1	1	1	1	1	1	1	0	1	1	0	1	1	1
C413-14	SAMN45125139	150637	12044	182.723	Vibrio cholerae	4156931	2	0	47.5	83	Yes	Ghana	Accra	Accra	2014	Stool	Yes	tcpA_ElTor	69	7_11_4_37_12_1_20			1	O1	NZ_KB663136.1	990/1000	0	0.000239895	2736	100	26	0	1	0	1	1	1	1	0	1	1	1	0	0	1	0	1	1	1
C520-14	SAMN45125140	427601	13832	524.576	Vibrio cholerae	4093426	2	0	47.5	86	Yes	Ghana	Accra	Accra	2014	Stool	Yes	tcpA_ElTor	69	7_11_4_37_12_1_20			1	O1	NZ_MBQP01000090.1	999/1000	0	2.38e-05	2735	100	24.9	0	1	0	1	1	1	1	1	1	1	1	0	1	1	0	1	1	1
CIV10	SAMN45126857	90235	8114	39.3761	Vibrio cholerae	4010090	2	0	47.5	33	Yes	Cöte d'Ivoire	Abidjan	Abidjan	2023	Sewage	No	(not detected)	289	46_46_1_6_39_18_2			1870	Non-O1	NZ_CP024082.1	711/1000	0	0.00881017	2547	93.1	48.2	0	1	0	1	1	1	1	1	1	1	0	0	1	0	0	1	1	1
CIV11	SAMN45125141	479865	4488	210.517	Vibrio cholerae	3954988	2	0	47.7	88	Yes	Cöte d'Ivoire	Abidjan	Abidjan	2023	Sewage	No	(not detected)	non-typeable	26_5_14_8_39_14_4			1870	Non-O1	NZ_VSGJ01000001.1	731/1000	0	0.00804257	2522	92	29.1	0	0	0	0	0	0	0	0	0	0	0	0	0	0	0	0	0	0
CIV12	SAMN45125142	101931	8213	54.6474	Vibrio cholerae	3966516	2	0	47.7	55	Yes	Cöte d'Ivoire	Abidjan	Abidjan	2023	Sewage	No	(not detected)	357	2_36_14_40_30_14_54			1870	Non-O1	NZ_JH941275.1	703/1000	0	0.00912584	2567	93.7	27.5	0	0	0	0	0	0	0	1	0	0	0	0	1	0	0	0	0	0
CIV14		262683	8402	117.225	Enterobacter hormaechei	8732376	5	0	51.9	40	No	Cöte d'Ivoire	Abidjan	Abidjan	2023	Sewage	No
CIV16	SAMN45125143	180582	10239	146.039	Vibrio cholerae	3954439	2	0	47.8	83	Yes	Cöte d'Ivoire	Abidjan	Abidjan	2023	Sewage	No	(not detected)	novel	26_5_14_a460f33216dee9d5f6d5072c432f830e4145aac1_29_18_123	gs://fc-204a8ac8-7848-4fb7-b222-7a9b310d49a1/submissions/490fced4-77dc-4997-85db-5e37d7706789/theiaprok_fasta/aebb6359-5bda-4a23-8c37-1b75738e1ed0/call-ts_mlst/CIV16_novel_mlst_alleles.fasta		1870	Non-O1	NZ_MIPM01000001.1	722/1000	0	0.00838426	2554	93.2	27.9	0	0	0	0	0	0	0	1	0	0	0	0	1	0	0	0	0	0
CIV17		93711	9474	46.0119	Enterobacter hormaechei	8766084	11	0	51.9	29	No	Cöte d'Ivoire	Abidjan	Abidjan	2023	Sewage	No
CIV18		173331	11028	38.6723	Enterobacter hormaechei	9101758	18	0	51.9	38	No	Cöte d'Ivoire	Abidjan	Abidjan	2023	Sewage	No
CIV19		165619	9080	86.4954	Vibrio fluvialis	4683201	2	0	50.2	69	Yes	Cöte d'Ivoire	Abidjan	Abidjan	2023	Sewage	No
CIV2	SAMN45125144	57225	6520	40.7682	Vibrio cholerae	4156293	3	0	47.6	41	Yes	Cöte d'Ivoire	Abidjan	Abidjan	2023	Sewage	No	(not detected)	novel	24_5_3_?_31_14_45	gs://fc-204a8ac8-7848-4fb7-b222-7a9b310d49a1/submissions/490fced4-77dc-4997-85db-5e37d7706789/theiaprok_fasta/204d719a-eb7f-4afb-8cac-f8e02d2d3816/call-ts_mlst/CIV2_novel_mlst_alleles.fasta		1870	Non-O1	NZ_VSGJ01000001.1	725/1000	0	0.00826969	2529	92.3	32.3	0	1	1	0	0	0	0	1	0	0	0	0	1	0	0	1	1	1
CIV20		152244	10354	84.4542	Vibrio navarrensis	4567821	2	0	48.6	72	Yes	Cöte d'Ivoire	Abidjan	Abidjan	2023	Sewage	No
CIV21	SAMN45125145	197803	7064	72.4123	Vibrio cholerae	4022599	2	0	47.3	77	Yes	Cöte d'Ivoire	Abidjan	Abidjan	2023	Sewage	No	(not detected)	non-typeable	17_13_23_78_36_10_26			1870	Non-O1	NZ_VSHN01000001.1	769/1000	0	0.00666341	2426	88.5	32.7	0	0	0	0	0	0	0	1	0	0	0	0	1	0	0	0	0	0
CIV22	SAMN45125146	133658	11038	92.5583	Vibrio cholerae	3914783	2	0	47.8	88	Yes	Cöte d'Ivoire	Abidjan	Abidjan	2023	Sewage	No	(not detected)	non-typeable	26_46_1_55_30_18_52			1870	Non-O1	NZ_VSGN01000001.1	707/1000	0	0.00896738	2550	93.2	27.2	0	1	0	1	1	1	0	1	1	1	0	0	1	0	0	0	0	0
CIV24	SAMN45125147	97212	8586	48.7098	Vibrio cholerae	3922229	3	0	47.5	59	Yes	Cöte d'Ivoire	Abidjan	Abidjan	2023	Sewage	No	(not detected)	non-typeable	17_34_26_78_14_10_25			1870	Non-O1	NZ_KB661359.1	695/1000	0	0.00944662	2401	87.6	31.8	0	0	0	0	0	0	0	0	0	0	0	0	0	0	0	0	0	0
CIV26		65290	11111	20.8738	Klebsiella quasipneumoniae subsp. similipneumoniae	5384174	7	0	57.7	37	No	Cöte d'Ivoire	Abidjan	Abidjan	2023	Sewage	No
CIV27	SAMN45125148	118197	7298	59.7592	Vibrio cholerae	4124613	2	0	47.7	58	Yes	Cöte d'Ivoire	Abidjan	Abidjan	2023	Sewage	No	(not detected)	289	46_46_1_6_39_18_2			1870	Non-O1	NZ_CP024082.1	845/1000	0	0.00417861	2547	93.1	31.1	0	1	0	1	1	1	1	0	1	1	0	0	0	0	0	1	1	1
CIV28	SAMN45125149	122740	9102	82.5139	Vibrio cholerae	4067878	4	0	47.7	83	No	Cöte d'Ivoire	Abidjan	Abidjan	2023	Sewage	No	(not detected)	non-typeable	2_46_2_50_31_14_45			1870	Non-O1	NZ_VSIG01000001.1	861/1000	0	0.00369655	2543	92.6	30.2	0	0	0	0	0	0	0	1	0	0	0	0	1	0	0	0	0	0
CIV29	SAMN45125150	73229	5857	27.2827	Vibrio cholerae	4010288	2	0	47.3	48	Yes	Cöte d'Ivoire	Abidjan	Abidjan	2023	Sewage	No	(not detected)	non-typeable	17_34_51_272_14_11_29			1870	Non-O1	NZ_QBJE01000010.1	698/1000	0	0.00932572	2375	86.5	33.8	0	0	0	0	0	0	0	1	0	0	0	0	1	0	0	0	0	0
CIV3	SAMN45125151	48367	5423	26.7845	Vibrio cholerae	4075405	2	0	47.8	31	Yes	Cöte d'Ivoire	Abidjan	Abidjan	2023	Sewage	No	(not detected)	novel	4652338a7c1850121d959e8d868a418808ce4516_5_3_?_31_14_45	gs://fc-204a8ac8-7848-4fb7-b222-7a9b310d49a1/submissions/490fced4-77dc-4997-85db-5e37d7706789/theiaprok_fasta/cbcb9eba-cfa0-4a51-9bb6-8c65bef6691f/call-ts_mlst/CIV3_novel_mlst_alleles.fasta		1870	Non-O1	NZ_VSGJ01000001.1	731/1000	0	0.00804257	2526	92.2	31.1	0	1	1	0	0	0	0	1	0	0	0	0	1	0	0	1	1	1
CIV30		78612	11882	45.5391	Vibrio navarrensis	4663575	2	0	48	58	Yes	Cöte d'Ivoire	Abidjan	Abidjan	2023	Sewage	No
CIV31		47266	9351	19.8525	Vibrio fluvialis	4721152	2	0	50.1	27	Yes	Cöte d'Ivoire	Abidjan	Abidjan	2023	Sewage	No
CIV34	SAMN45125152	19957	14196	12.6498	Vibrio cholerae	4014744	2	0	47.3	13	Yes	Cöte d'Ivoire	Abidjan	Abidjan	2023	Sewage	No	(not detected)	non-typeable	16_34_45_78_63_10_26			1870	Non-O1	NZ_VSGI01000001.1	652/1000	0	0.0112643	2422	88.5	32.5	0	0	0	0	0	0	0	0	0	0	0	0	0	0	0	0	0	0
CIV35	SAMN45125153	104519	10369	84.7674	Vibrio cholerae	3914222	3	0	47.4	88	No	Cöte d'Ivoire	Abidjan	Abidjan	2023	Sewage	No	(not detected)	non-typeable	17_34_45_272_14_10_26			1870	Non-O1	NZ_QBJE01000010.1	695/1000	0	0.00944662	2382	86.9	32	0	0	0	0	0	0	0	0	0	0	0	0	0	0	0	0	0	0
CIV36	SAMN45125154	146498	6029	57.4428	Vibrio cholerae	4183730	2	0	47.6	80	Yes	Cöte d'Ivoire	Abidjan	Abidjan	2023	Sewage	No	(not detected)	novel	12_5_14_8d5057fc7fb64acbe799e700a78eab6f6ef5b393_30_6_248	gs://fc-204a8ac8-7848-4fb7-b222-7a9b310d49a1/submissions/490fced4-77dc-4997-85db-5e37d7706789/theiaprok_fasta/68b79a44-22dc-41ad-a282-16d35a6a4dc3/call-ts_mlst/CIV36_novel_mlst_alleles.fasta		1870	Non-O1	NZ_VSGT01000001.1	698/1000	0	0.00932572	2527	92.3	32.8	0	0	0	0	0	0	0	1	0	0	0	0	1	0	0	0	0	0
CIV37	SAMN45125155	209165	4760	95.1254	Vibrio cholerae	4070742	2	0	47.6	86	Yes	Cöte d'Ivoire	Abidjan	Abidjan	2024	Sewage	No	(not detected)	novel	24_5_14_55_b114cab82e4ee9790ef38c3089260db4498f20fc_6c3e2cef951053bde56866321aa55a1e5849f49b_45	gs://fc-204a8ac8-7848-4fb7-b222-7a9b310d49a1/submissions/490fced4-77dc-4997-85db-5e37d7706789/theiaprok_fasta/cc073e25-e101-45b6-8fa8-7a68891a8ce5/call-ts_mlst/CIV37_novel_mlst_alleles.fasta		1870	Non-O1	NZ_VSHH01000001.1	694/1000	0	0.00948708	2566	93.7	29.6	0	0	1	0	0	0	0	1	0	0	0	0	1	0	0	1	1	1
CIV39	SAMN45125156	110029	6574	61.2754	Vibrio cholerae	3986443	2	0	47.7	65	Yes	Cöte d'Ivoire	Abidjan	Abidjan	2024	Sewage	No	(not detected)	novel	26_5_3_?_31_14_45	gs://fc-204a8ac8-7848-4fb7-b222-7a9b310d49a1/submissions/490fced4-77dc-4997-85db-5e37d7706789/theiaprok_fasta/e750a3fa-e2a5-4599-940c-9fce938b55b5/call-ts_mlst/CIV39_novel_mlst_alleles.fasta		1870	Non-O1	NZ_VSGP01000001.1	736/1000	0	0.00785531	2527	92.2	29.5	0	1	1	0	0	0	0	1	0	0	0	0	1	0	0	1	1	1
CIV40	SAMN45125157	146934	8890	121.425	Vibrio cholerae	3972940	2	0	47.7	87	Yes	Cöte d'Ivoire	Abidjan	Abidjan	2024	Sewage	No	(not detected)	non-typeable	26_5_78_50_31_14_45			1870	Non-O1	NZ_VSIS01000001.1	721/1000	0	0.00842259	2535	92.6	28.9	0	0	0	0	0	0	0	1	0	0	0	0	1	0	0	0	0	0
CIV42	SAMN45125158	74240	6953	25.0062	Vibrio cholerae	4013061	3	0	47.3	24	No	Cöte d'Ivoire	Abidjan	Abidjan	2024	Sewage	No	(not detected)	non-typeable	16_34_45_78_63_10_26			1870	Non-O1	NZ_VSGI01000001.1	659/1000	0	0.0109571	2426	88.6	32.4	0	0	0	1	0	0	0	0	1	1	0	0	0	0	0	0	0	0
CIV46	SAMN45125159	109032	15905	68.8274	Vibrio cholerae	4107647	3	0	47.5	66	No	Cöte d'Ivoire	Abidjan	Plateau	2014	Stool	Yes	tcpA_ElTor	69	7_11_4_37_12_1_20			1	O1	NZ_MBQL01000082.1	1000/1000	0	0	2735	100	25.2	0	1	0	1	1	1	1	1	1	1	1	0	1	1	0	1	1	1
CIV49	SAMN45125160	105639	11971	60.9032	Vibrio cholerae	4146522	7	0	47.5	58	No	Cöte d'Ivoire	Abidjan	Yopougon	2014	Stool	Yes	tcpA_ElTor	69	7_11_4_37_12_1_20			1	O1	NZ_MBQL01000082.1	1000/1000	0	0	2767	100	25	0	1	0	1	1	1	1	1	1	1	1	0	1	1	0	1	1	1
CIV5	SAMN45125161	247141	5796	72.1302	Vibrio cholerae	4016205	2	0	47.6	67	No	Cöte d'Ivoire	Abidjan	Abidjan	2023	Sewage	No	(not detected)	832	26_5_3_8_31_14_45			1870	Non-O1	NZ_VSIH01000001.1	738/1000	0	0.00778092	2535	92.4	29.8	0	0	0	0	0	0	0	1	0	0	0	0	1	0	0	0	0	0
CIV50	SAMN45125162	180507	5628	96.1209	Vibrio cholerae	4050698	2	0	47.7	71	Yes	Cöte d'Ivoire	Abidjan	Abobo-Doumé	2014	Stool	Yes	(not detected)	85	3_23_15_48_47_35_5			995	Non-O1	NZ_QECG01000001.1	632/1000	0	0.0121679	2587	94.6	28.4	0	1	0	1	1	1	0	0	1	1	0	0	0	0	0	0	0	0
CIV51	SAMN45125163	95042	7657	39.8049	Vibrio cholerae	4070123	3	0	47.5	37	No	Cöte d'Ivoire	Abidjan	Adiaké	2012	Stool	Yes	tcpA_ElTor	69	7_11_4_37_12_1_20			1	O1	NZ_PYRI01000097.1	997/1000	0	7.16e-05	2736	100	24.4	0	1	0	1	1	1	1	1	1	1	1	0	1	1	0	1	1	1
CIV52	SAMN45125164	114818	11295	62.3335	Vibrio cholerae	4059855	2	0	47.5	59	Yes	Cöte d'Ivoire	Abidjan	Grand-lahou	2014	Stool	Yes	tcpA_ElTor	69	7_11_4_37_12_1_20			1	O1	NZ_PYRI01000097.1	997/1000	0	7.16e-05	2734	99.9	24.3	0	1	0	1	1	1	1	1	1	1	1	0	1	1	0	0	0	0
CIV53		265407	7951	117.391	Vibrio furnissii	4909199	2	0	50.5	71	Yes	Cöte d'Ivoire	Abidjan	Vridi	2014	Stool	Yes
CIV54		156674	8312	39.5689	Aeromonas enteoropelogenes	4451044	1	0	59.8	77	Yes	Cöte d'Ivoire	Abidjan	Vridi	2014	Stool	Yes
CIV55	SAMN45125165	103144	5619	39.3594	Vibrio cholerae	4047876	7	0	47.6	47	No	Cöte d'Ivoire	Abidjan	Williamsville	2014	Stool	Yes	(not detected)	85	3_23_15_48_47_35_5			995	Non-O1	NZ_QECG01000001.1	627/1000	0	0.0124	2572	94	28.8	0	1	0	1	1	1	0	0	1	1	0	0	0	0	0	0	0	0
CIV56	SAMN45125166	164954	7622	78.056	Vibrio cholerae	4106806	2	0	47.5	74	Yes	Cöte d'Ivoire	Abidjan	Plateau	2014	Stool	Yes	tcpA_ElTor	69	7_11_4_37_12_1_20			1	O1	NZ_MBQL01000082.1	1000/1000	0	0	2735	100	25.2	0	1	0	1	1	1	1	1	1	1	1	0	1	1	0	1	1	1
CIV57	SAMN45125167	109191	10189	69.6789	Vibrio cholerae	4086820	4	0	47.5	67	No	Cöte d'Ivoire	Abidjan	Adiaké	2012	Stool	Yes	tcpA_ElTor	69	7_11_4_37_12_1_20			1	O1	NZ_PYRI01000097.1	998/1000	0	4.77e-05	2736	100	24.8	0	1	0	1	1	1	1	0	1	1	1	0	0	1	0	0	0	0
CIV58	SAMN45125168	180442	9809	141.878	Vibrio cholerae	4100537	2	0	47.5	83	Yes	Cöte d'Ivoire	Abidjan	Vridi	2014	Stool	Yes	tcpA_ElTor	69	7_11_4_37_12_1_20			1	O1	NZ_MBQL01000082.1	1000/1000	0	0	2734	99.9	25.1	0	1	0	1	1	1	1	1	1	1	1	0	1	1	0	1	1	1
CIV6	SAMN45125169	130715	7821	72.5156	Vibrio cholerae	3908709	4	0	47.7	85	No	Cöte d'Ivoire	Abidjan	Abidjan	2023	Sewage	No	(not detected)	non-typeable	26_46_14_22_39_14_54			1870	Non-O1	NZ_VSHI01000001.1	689/1000	0	0.00969064	2528	92	28	0	1	0	1	1	1	0	1	1	1	0	0	1	0	0	0	0	0
CIV8		176313	9303	86.0189	Enterobacter hormaechei	4722289	1	0	51.8	37	No	Cöte d'Ivoire	Abidjan	Abidjan	2023	Sewage	No
CIV9		229360	8110	48.2012	Aeromonas enteoropelogenes	4591548	1	0	59.6	75	Yes	Cöte d'Ivoire	Abidjan	Abidjan	2023	Sewage	No
ZA1	SAMN45125170	42402	8124	23.8781	Vibrio cholerae	4097215	2	0	47.5	22	Yes	Zambia	Lusaka	Kanyama	2023	Stool	Yes	tcpA_ElTor	69	7_11_4_37_12_1_20			1	O1	NZ_JH942016.1	1000/1000	0	0	2735	100	25	0	1	0	1	1	1	1	1	1	1	1	0	1	1	0	1	1	1
ZA10	SAMN45125171	36636	12662	31.6336	Vibrio cholerae	4096398	2	0	47.5	30	No	Zambia	Lusaka	Nangoma	2023	Stool	Yes	tcpA_ElTor	69	7_11_4_37_12_1_20			1	O1	NZ_JH942016.1	999/1000	0	2.38e-05	2734	99.9	25.1	0	1	0	1	1	1	1	1	1	1	1	0	1	1	0	1	1	1
ZA11	SAMN45125172	38543	9715	29.087	Vibrio cholerae	4097216	2	0	47.5	27	Yes	Zambia	Lusaka	Lusaka Central	2023	Stool	Yes	tcpA_ElTor	69	7_11_4_37_12_1_20			1	O1	NZ_JH942016.1	1000/1000	0	0	2734	99.9	25.1	0	1	0	1	1	1	1	1	1	1	1	0	1	1	0	1	1	1
ZA13	SAMN45125173	43552	8109	22.5838	Vibrio cholerae	4097215	2	0	47.5	21	Yes	Zambia	Lusaka	Lusaka Central	2023	Stool	Yes	tcpA_ElTor	69	7_11_4_37_12_1_20			1	O1	NZ_JH942016.1	1000/1000	0	0	2735	100	25	0	1	0	1	1	1	1	1	1	1	1	0	1	1	0	1	1	1
ZA16	SAMN45125174	107930	10481	102.643	Vibrio cholerae	4097210	2	0	47.5	85	Yes	Zambia	Lusaka	Lusaka Central	2023	Stool	Yes	tcpA_ElTor	69	7_11_4_37_12_1_20			1	O1	NZ_JH942016.1	1000/1000	0	0	2734	99.9	25.1	0	1	0	1	1	1	1	1	1	1	1	0	1	1	0	1	1	1
ZA17	SAMN45125175	71994	3022	23.5453	Vibrio cholerae	4080974	9	0	47.5	20	No	Zambia	Lusaka	Kanyama	2024	Stool	Yes	tcpA_ElTor	69	7_11_4_37_12_1_20			1	O1	NZ_MWHZ01000090.1	998/1000	0	4.77e-05	2733	99.9	24.8	0	1	0	1	1	1	1	1	1	1	1	0	1	1	0	1	1	1
ZA2	SAMN45125176	44496	13600	39.2836	Vibrio cholerae	4097211	2	0	47.5	37	Yes	Zambia	Lusaka	Lusaka Central	2023	Stool	Yes	tcpA_ElTor	69	7_11_4_37_12_1_20			1	O1	NZ_JH942016.1	1000/1000	0	0	2734	99.9	25.1	0	1	0	1	1	1	1	1	1	1	1	0	1	1	0	1	1	1
ZA21	SAMN45125177	31231	11449	34.2136	Vibrio cholerae	4097210	2	0	47.5	33	Yes	Zambia	Lusaka	Lusaka Central	2024	Stool	Yes	tcpA_ElTor	69	7_11_4_37_12_1_20			1	O1	NZ_JH942016.1	999/1000	0	2.38e-05	2735	100	25	0	1	0	1	1	1	1	1	1	1	1	0	1	1	0	1	1	1
ZA23	SAMN45125178	133009	7957	82.6828	Vibrio cholerae	4097206	2	0	47.5	78	Yes	Zambia	Lusaka	Lusaka Central	2024	Stool	Yes	tcpA_ElTor	69	7_11_4_37_12_1_20			1	O1	NZ_JH942016.1	1000/1000	0	0	2735	100	25	0	1	0	1	1	1	1	1	1	1	1	0	1	1	0	1	1	1
ZA29	SAMN45125179	20268	17008	18.0497	Vibrio cholerae	4097211	2	0	47.5	17	Yes	Zambia	Lusaka	Lusaka Central	2024	Stool	Yes	tcpA_ElTor	69	7_11_4_37_12_1_20			1	O1	NZ_JH942016.1	1000/1000	0	0	2734	99.9	25.1	0	1	0	1	1	1	1	1	1	1	1	0	1	1	0	1	1	1
ZA3	SAMN45125180	164464	9131	135.572	Vibrio cholerae	4097206	2	0	47.5	84	Yes	Zambia	Lusaka	Lusaka Central	2023	Stool	Yes	tcpA_ElTor	69	7_11_4_37_12_1_20			1	O1	NZ_JH942016.1	1000/1000	0	0	2734	99.9	25.1	0	1	0	1	1	1	1	1	1	1	1	0	1	1	0	1	1	1
ZA5	SAMN45125181	100776	8058	68.9119	Vibrio cholerae	4097076	2	0	47.5	65	No	Zambia	Lusaka	Chilanga	2023	Stool	Yes	tcpA_ElTor	69	7_11_4_37_12_1_20			1	O1	NZ_JH942016.1	1000/1000	0	0	2735	100	25	0	1	0	1	1	1	1	1	1	1	1	0	1	1	0	1	1	1
ZA6	SAMN45125182	73098	8989	52.5204	Vibrio cholerae	4097208	2	0	47.5	50	Yes	Zambia	Lusaka	Chilanga	2024	Stool	Yes	tcpA_ElTor	69	7_11_4_37_12_1_20			1	O1	NZ_JH942016.1	1000/1000	0	0	2735	100	25	0	1	0	1	1	1	1	1	1	1	1	0	1	1	0	1	1	1
ZA7	SAMN45125183	82178	9232	56.6534	Vibrio cholerae	4097199	2	0	47.5	53	Yes	Zambia	Lusaka	Chilanga	2023	Stool	Yes	tcpA_ElTor	69	7_11_4_37_12_1_20			1	O1	NZ_JH942016.1	1000/1000	0	0	2735	100	25	0	1	0	1	1	1	1	1	1	1	1	0	1	1	0	1	1	1
ZA8	SAMN45125184	31701	14661	21.598	Vibrio cholerae	4097089	2	0	47.5	20	Yes	Zambia	Lusaka	Chilanga	2023	Stool	Yes	tcpA_ElTor	69	7_11_4_37_12_1_20			1	O1	NZ_JH942016.1	1000/1000	0	0	2735	100	25	0	1	0	1	1	1	1	1	1	1	1	0	1	1	0	1	1	1
SA1	SAMN45125185	91998	4018	26.0588	Vibrio cholerae	4126223	4	0	47.4	23	No	South Africa	Limpopo	Limpopo	2024	Stool	Yes	tcpA_ElTor	ST75-2LV	7_2_233c_37_12_3cd0_38			1870	O1	NZ_NIFI01000001.1	948/1000	0	0.00128842	2720	99.3	25.9	0	1	0	1	1	1	0	1	1	0	1	0	0	1	0	0	0	0
SA2	SAMN45125186	106052	4775	24.8771	Vibrio cholerae	4126511	4	0	47.4	23	No	South Africa	Limpopo	Limpopo	2024	Stool	Yes	tcpA_ElTor	ST75-2LV	7_2_233c_37_12_3cd0_38			1870	O1	NZ_NIFI01000001.1	949/1000	0	0.00126265	2720	99.3	25.9	0	1	0	1	1	1	0	1	1	0	1	0	0	1	0	0	0	0
SA7	SAMN45125187	35718	8797	21.2122	Vibrio cholerae	4100952	2	0	47.5	20	No	South Africa	Gauteng	Gauteng	2023	Stool	Yes	tcpA_ElTor	ST69-4LV	7_0ea3_880c_37_5937_3376_20			1	O1	NZ_NIFI01000001.1	949/1000	0	0.00126265	2720	99.3	25.9	0	1	0	1	1	1	1	0	1	0	1	1	0	0	1	0	1	1
																																0	52	4	50	49	49	43	55	50	47	43	1	53	42	1	44	45	45
[truncated: 25 more columns]

## Sheet: File_S3_updated_reference_seque
isolate_id	year	continent	country	wave	transmission event	accession	ref	status
16244_7_16	1970	Africa	Guinea	1	AFR1	ERR976467	Weill et al. Science 2017	Published genomes
16244_6_90	1972	Africa	Morocco	1	AFR1	ERR976447	Weill et al. Science 2017	Published genomes
CNRVC150228_CACGAT_L001	1973	Africa	Tunisia	1	AFR1	ERR1879436	Weill et al. Science 2017	Published genomes
16244_6_54	1984	Africa	Cote d'Ivoire	1	AFR1	ERR976411	Weill et al. Science 2017	Published genomes
ERR3039961	2017	Africa	Tanzania	3	AFR10	ERS3013718	Hounmanou et al. PLoS NTD 2019	Published genomes
ERR3039943	2017	Africa	Tanzania	3	AFR10	ERS3013700	Hounmanou et al. Front. microbiol 2019	Published genomes
ERR3077565	2017	Africa	Tanzania	3	AFR10	ERS3035914	Hounmanou et al. Front. microbiol 2019	Published genomes
ERR3039945	2017	Africa	Tanzania	3	AFR10	ERS3013702	Hounmanou et al. Front. microbiol 2019	Published genomes
0014_L008_R1	2002	Africa	Mozambique	3	AFR11	ERS1938051	Garrine et al. PLoS NTD 2017	Published genomes
0034_L008_R1	2002	Africa	Mozambique	3	AFR11	ERS1938058	Garrine et al. PLoS NTD 2017	Published genomes
152_L008_R1	2003	Africa	Mozambique	3	AFR11	ERS1938085	Garrine et al. PLoS NTD 2017	Published genomes
121_L008_R1	2003	Africa	Mozambique	3	AFR11	ERS1938079	Garrine et al. PLoS NTD 2017	Published genomes
12971_4_67	2010	Africa	Togo	3	AFR12	ERR572580	Weill et al. Science 2017	Published genomes
12971_7_77	2010	Africa	Togo	3	AFR12	ERR572839	Weill et al. Science 2017	Published genomes
12971_4_72	2011	Africa	Togo	3	AFR12	ERR572585	Weill et al. Science 2017	Published genomes
12971_4_77	2012	Africa	Togo	3	AFR12	ERR572590	Weill et al. Science 2017	Published genomes
ERR3039952	2015	Africa	Tanzania	3	AFR13	ERS3013709	Hounmanou et al. PLoS NTD 2019	Published genomes
ERR3039948	2017	Africa	Tanzania	3	AFR13	ERS3013705	Hounmanou et al. Front. microbiol 2019	Published genomes
ERR3039951	2017	Africa	Tanzania	3	AFR13	ERS3013708	Hounmanou et al. PLoS NTD 2019	Published genomes
ERR3039955	2017	Africa	Tanzania	3	AFR13	ERS3013712	Hounmanou et al. PLoS NTD 2019	Published genomes
1491/18	2018	Africa	Algeria	3	AFR14	ERR7135494	Benamrouche et al 2022	Published genomes
1523/18	2018	Africa	Algeria	3	AFR14	ERR7135495	Benamrouche et al 2022	Published genomes
468/18	2018	Africa	Algeria	3	AFR14	ERR7135497	Benamrouche et al 2022	Published genomes
473/18	2018	Africa	Algeria	3	AFR14	ERR7135498	Benamrouche et al 2022	Published genomes
LD04967541	2023	Africa	South Africa	3	AFR15	ERR11219415	Smith et al., 2023	Published genomes
IK04586933	2023	Africa	South Africa	3	AFR15	ERR11219414	Smith et al., 2023	Published genomes
YA00444950	2023	Africa	South Africa	3	AFR15	ERR11219416	Smith et al., 2023	Published genomes
LD04947912	2023	Africa	Malawi	3	AFR15	ERR11219417	Smith et al., 2023	Published genomes
YA00436893	2023	Africa	Malawi	3	AFR15	ERR11219418	Smith et al., 2023	Published genomes
KEN-2009-097	2009	Africa	Kenya	3	AFR16	SAMN40623143	Xiao et al. 2024	Published genomes
TZA-2015-005	2015	Africa	Tanzania	3	AFR16	SAMN40623245	Xiao et al. 2024	Published genomes
TZA-2018-052	2018	Africa	Tanzania	3	AFR16	SAMN40623230	Xiao et al. 2024	Published genomes
KEN-2009-001	2009	Africa	Kenya	3	AFR17	SAMN40623193	Xiao et al. 2024	Published genomes
KEN-2009-128	2009	Africa	Kenya	3	AFR17	SAMN40623170	Xiao et al. 2024	Published genomes
KEN-2009-017	2009	Africa	Kenya	3	AFR17	SAMN40623181	Xiao et al. 2024	Published genomes
16244_7_46	1991	America	Bolivia	1	AFR2	ERR976497	Domman et al. Science 2017	Published genomes
16244_7_45	1992	America	Bolivia	1	AFR2	ERR976496	Domman et al. Science 2017	Published genomes
16244_7_43	1992	America	Bolivia	1	AFR2	ERR976494	Domman et al. Science 2017	Published genomes
16244_7_44	1992	America	Bolivia	1	AFR2	ERR976495	Domman et al. Science 2017	Published genomes
16244_6_42	1970	Africa	Ethiopia	3	AFR3	ERR976399	Weill et al. Science 2017	Published genomes
16244_7_12	1970	Africa	Ethiopia	3	AFR3	ERR976463	Weill et al. Science 2017	Published genomes
16244_7_27	1985	Africa	Djibouti	3	AFR4	ERR976478	Weill et al. Science 2017	Published genomes
16244_7_31	1985	Africa	Djibouti	3	AFR4	ERR976482	Weill et al. Science 2017	Published genomes
CNRVC150234_CATTTT_L001	1985	Africa	Somalia	3	AFR4	ERR1879536	Weill et al. Science 2017	Published genomes
CNRVC150218_GTTTCG_L001	1985	Africa	Ethiopia	3	AFR4	ERR1879392	Weill et al. Science 2017	Published genomes
16244_7_89	1994	Africa	Democratic Republic of the Congo	1	AFR5	ERR976540	Weill et al. Science 2017	Published genomes
16244_8_2	1997	Africa	Democratic Republic of the Congo	1	AFR5	ERR976548	Weill et al. Science 2017	Published genomes
16244_8_4	1997	Africa	Democratic Republic of the Congo	1	AFR5	ERR976550	Weill et al. Science 2017	Published genomes
16356_8_79	1997	Africa	Democratic Republic of the Congo	1	AFR5	ERR998734	Weill et al. Science 2017	Published genomes
16244_8_37	1999	Africa	Somalia	2	AFR6	ERR976583	Weill et al. Science 2017	Published genomes
CNRVC010046_CTTGTA_L001	2000	Africa	Djibouti	2	AFR6	ERR1877649	Weill et al. Science 2017	Published genomes
CNRVC010048	2000	Africa	Djibouti	2	AFR6	ERR1877938	Weill et al. Science 2017	Published genomes
CNRVC030391	2003	Africa	Somalia	2	AFR6	ERR1878094	Weill et al. Science 2017	Published genomes
16244_6_55	1986	Africa	Algeria	2	AFR7	ERR976412	Weill et al. Science 2017	Published genomes
16244_6_52	1986	Africa	Algeria	2	AFR7	ERR976409	Weill et al. Science 2017	Published genomes
16244_6_38	1987	Africa	Algeria	2	AFR7	ERR976395	Weill et al. Science 2017	Published genomes
16244_7_25	1990	Africa	Algeria	2	AFR7	ERR976476	Weill et al. Science 2017	Published genomes
16244_8_39	1999	Africa	Mozambique	2	AFR8	ERR976585	Weill et al. Science 2017	Published genomes
6437_7_20	2004	Africa	Mozambique	2	AFR8	ERR044797	Weill et al. Science 2017	Published genomes
5174_6_10	2005	Africa	Mozambique	2	AFR8	ERR025367	Mutreja et al. Nature 2011	Published genomes
5174_7_1	2005	Africa	Mozambique	2	AFR8	ERR025377	Mutreja et al. Nature 2011	Published genomes
CNRVC020062	2002	Africa	Liberia	3	AFR9	ERR1877954	Weill et al. Science 2017	Published genomes
CNRVC020393	2002	Africa	Liberia	3	AFR9	ERR1878088	Weill et al. Science 2017	Published genomes
CNRVC080496	2006	Africa	Cote d'Ivoire	3	AFR9	ERR1878571	Weill et al. Science 2017	Published genomes
10868_2_85	2012	Africa	Guinea	3	AFR9	ERR386704	Weill et al. Science 2017	Published genomes
4056_8#10	2007	Africa	Djibouti	3	AFR10	SAMEA889267	Mutreja et al. Nature 2011	Published genomes
4056_8#12	2007	Africa	Djibouti	3	AFR10	SAMEA889212	Mutreja et al. Nature 2011	Published genomes
Zim-12	2009	Africa	Zimbabwe	3	AFR11	SRR227311	Katz et al. Mbio 2013	Published genomes
ERR044798	2009	Africa	Zimbabwe	3	AFR11	ERR044798	Weill et al. Science 2017	Published genomes
ERR1878578	2009	Africa	Nigeria	3	AFR12	ERR1878578	Weill et al. Science 2017	Published genomes
ERR1878579	2009	Africa	Nigeria	3	AFR12	ERR1878579	Weill et al. Science 2017	Published genomes
ERR976400	1970	Africa	Cameroon	1	AFR1	ERR976400	Weill et al. Science 2017	Published genomes
ERR976401	1971	Africa	Chad	1	AFR1	ERR976401	Weill et al. Science 2017	Published genomes
ERR976488	1991	America	Bolivia	1	AFR2	ERR976488	Domman et al. Science 2017	Published genomes
ERR976489	1991	America	Brazil	1	AFR2	ERR976489	Domman et al. Science 2017	Published genomes
ERR976399	1970	Africa	Ethiopia	3	AFR3	ERR976399	Weill et al. Science 2017	Published genomes
ERR976463	1970	Africa	Ethiopia	3	AFR3	ERR976463	Weill et al. Science 2017	Published genomes
ERR976478	1985	Africa	Djibouti	3	AFR4	ERR976478	Weill et al. Science 2017	Published genomes
ERR976482	1985	Africa	Djibouti	3	AFR4	ERR976482	Weill et al. Science 2017	Published genomes
ERR976484	1988	Africa	Democratic Republic of the Congo	1	AFR5	ERR976484	Weill et al. Science 2017	Published genomes
ERR976487	1985	Africa	Democratic Republic of the Congo	1	AFR5	ERR976487	Weill et al. Science 2017	Published genomes
ERR976549	1997	Africa	Djibouti	2	AFR6	ERR976549	Weill et al. Science 2017	Published genomes
ERR976565	1997	Africa	Djibouti	2	AFR6	ERR976565	Weill et al. Science 2017	Published genomes
ERR976568	1998	Africa	Cameroon	2	AFR7	ERR976568	Weill et al. Science 2017	Published genomes
ERR976570	1998	Africa	Cameroon	2	AFR7	ERR976570	Weill et al. Science 2017	Published genomes
ERR976585	1999	Africa	Mozambique	2	AFR8	ERR976585	Weill et al. Science 2017	Published genomes
ERR976586	1999	Africa	Mozambique	2	AFR8	ERR976586	Weill et al. Science 2017	Published genomes
ERR976554	1997	Africa	Cameroon	3	AFR9	ERR97655	Weill et al. Science 2017	Published genomes
ERR976555	1997	Africa	Cameroon	3	AFR9	ERR976555	Weill et al. Science 2017	Published genomes
L408	2011	Africa	Togo	3	AFR12	ERR572589	Weill et al. Science 2017	Published genomes
L413	2012	Africa	Togo	3	AFR12	ERR572592	Weill et al. Science 2017	Published genomes
L409	2012	Africa	Togo	3	AFR12	ERR572842	Weill et al. Science 2017	Published genomes
19_14	2014	Africa	Ghana	3	AFR12	ERR1024521	Weill et al. Science 2017	Published genomes
468_14	2014	Africa	Ghana	3	AFR12	ERR1024524	Weill et al. Science 2017	Published genomes
262_14	2014	Africa	Ghana	3	AFR12	ERR1024526	Weill et al. Science 2017	Published genomes
2010EL_1749	2010	Africa	Cameroon	3	AFR12	SRR773655	Katz et al. Mbio 2013	Published genomes
CNRVC090175	2009	Africa	Nigeria	3	AFR12	ERR1878578	Weill et al. Science 2017	Published genomes
CNRVC090177	2009	Africa	Nigeria	3	AFR12	ERR1878579	Weill et al. Science 2017	Published genomes
CNRVC090182	2009	Africa	Cameroon	3	AFR12	ERR1878580	Weill et al. Science 2017	Published genomes
CNRVC100159	2010	Africa	Nigeria	3	AFR12	ERR1878583	Weill et al. Science 2017	Published genomes
CNRVC100186	2010	Africa	Cameroon	3	AFR12	ERR1878588	Weill et al. Science 2017	Published genomes
CNRVC100224	2010	Africa	Nigeria	3	AFR12	ERR1878589	Weill et al. Science 2017	Published genomes
CNRVC100240	2010	Africa	Chad	3	AFR12	ERR1878590	Weill et al. Science 2017	Published genomes
CNRVC100246	2010	Africa	Chad	3	AFR12	ERR1878591	Weill et al. Science 2017	Published genomes
CNRVC110058	2011	Africa	Nigeria	3	AFR12	ERR1878593	Weill et al. Science 2017	Published genomes
CNRVC110060	2011	Africa	Nigeria	3	AFR12	ERR1878594	Weill et al. Science 2017	Published genomes
CNRVC110096	2010	Africa	Cameroon	3	AFR12	ERR1878595	Weill et al. Science 2017	Published genomes
CNRVC110113	2011	Africa	Cameroon	3	AFR12	ERR1878596	Weill et al. Science 2017	Published genomes
CNRVC110120	2011	Africa	Cameroon	3	AFR12	ERR1878597	Weill et al. Science 2017	Published genomes
CNRVC110128	2010	Africa	Cameroon	3	AFR12	ERR1878598	Weill et al. Science 2017	Published genomes
CNRVC110230	2011	Africa	Chad	3	AFR12	ERR1878599	Weill et al. Science 2017	Published genomes
CNRVC110241	2011	Africa	Chad	3	AFR12	ERR1878600	Weill et al. Science 2017	Published genomes
CNRVC110262	2011	Africa	Nigeria	3	AFR12	ERR1878601	Weill et al. Science 2017	Published genomes
CNRVC140027	2014	Africa	Nigeria	3	AFR12	ERR1878609	Weill et al. Science 2017	Published genomes
CNRVC140150	2014	Africa	Nigeria	3	AFR12	ERR1878610	Weill et al. Science 2017	Published genomes
CNRVC140160	2010	Africa	Niger	3	AFR12	ERR1878611	Weill et al. Science 2017	Published genomes
CNRVC140167	2010	Africa	Niger	3	AFR12	ERR1878612	Weill et al. Science 2017	Published genomes

## Sheet: File_S4_updated_acquired_preval
Acquired_resistance_prevalence
	Prevalence (n/N)	Percentage (%)
varG	4847/4858	99.77
dfrA1	3200/4858	65.87
sul2	3089/4858	63.59
strB	3083/4858	63.46
strA	3074/4858	63.28
floR	2233/4858	45.97
tet_59	755/4858	15.54
qacEdelta	464/4858	9.55
sul1	450/4858	9.26
mph(A)	242/4858	4.98
mrx	239/4858	4.92
dfrA31	219/4858	4.51
qnrVC1	219/4858	4.51
aadA_new	216/4858	4.45
dfrA18	154/4858	3.17
mph(E)	154/4858	3.17
msr(E)	153/4858	3.15
aadA2	150/4858	3.09
blaPER-7	137/4858	2.82
dfrA15	75/4858	1.54
catA1	75/4858	1.54
blaCARB-4	59/4858	1.21
aac(3)-IIa	55/4858	1.13
tet(B)	46/4858	0.95
tet(C)	42/4858	0.86
tet(A)	41/4858	0.84
blaTEM-1b	35/4858	0.72
blaTEM-63	24/4858	0.49
aadA1	22/4858	0.45
tet(D)	18/4858	0.37
blaCTX-M-15_23	16/4858	0.33
blaOXA-10	16/4858	0.33
aph(3')-Ia	16/4858	0.33
ARR-2	16/4858	0.33
cmlA1	15/4858	0.31
aph(3')-Ic	15/4858	0.31
dfrA23	4858-12-01	0.25
blaOXA-1	4858-11-01	0.23
aac(6')-Ib-cr	4858-11-01	0.23
catA2	4858-10-01	0.21
dfrA12	4858-07-01	0.14
tet(M)	4858-06-01	0.12
aadA3	4858-05-01	0.1
aacA4	4858-05-01	0.1
qacL	4858-05-01	0.1
tet(G)	4858-04-01	0.08
blaSCO-1	4858-04-01	0.08
blaCARB-2	4858-04-01	0.08
blaOXA-2	4858-04-01	0.08
dfrA14	4858-03-01	0.06
blaCTX-M-2	4858-03-01	0.06
blaSHV-12	4858-02-01	0.04
aac(6')-IIc	4858-01-01	0.02
blaCMY-4	4858-01-01	0.02
blaOXA-21	4858-01-01	0.02
blaCMY-2	4858-01-01	0.02
dfrA30	4858-01-01	0.02
blaTEM-115	4858-01-01	0.02
aac(3)-I	4858-01-01	0.02
blaCTX-M-25	4858-01-01	0.02
Acquired_resistance_mutations_prevalence
nfsB_Q5*	3419/4858	70.38
nfsA_R169C	3408/4858	70.15
gyrA_S83I	3107/4858	63.96
parC_S85L	2754/4858	56.69
gyrA_D87Y	15/4858	0.31
gyrA_S83R	14/4858	0.29

## Sheet: File_S5_490-12_SKA_distances
Sample1	Sample2	Distance	Mismatches
490-12_illumina	490-12_ont	1	0

## Sheet: File_S6_prevalence_of_virulence
name	ace	acfA	acfB	acfC	acfD	chxA	ctxA	ctxB	hapA	hlyA	makA	nanH	ompU	rpoS	stn	tagA	toxR	vasX	zot	TCP cluster	Lux Operon	RTX Toxin Operon	MSHA Pilus
O1_isolates
30-14	Present	Present	Present	Incomplete	Present	Not found	Present	Present	Present	Present	Present	Present	Present	Present	Not found	Incomplete	Present	Present	Present	Present	Present	Present	Present
13-10	Present	Present	Present	Incomplete	Present	Not found	Present	Present	Present	Present	Present	Present	Present	Present	Not found	Incomplete	Present	Present	Present	Present	Present	Present	Present
ZA6	Present	Present	Present	Incomplete	Present	Not found	Present	Present	Present	Present	Present	Present	Present	Present	Not found	Present	Present	Present	Present	Present	Present	Incomplete	Present
ZA23	Present	Present	Present	Incomplete	Present	Not found	Present	Present	Present	Present	Present	Present	Present	Present	Not found	Present	Present	Present	Present	Present	Present	Incomplete	Present
C350-14	Present	Present	Present	Incomplete	Present	Not found	Present	Present	Present	Present	Present	Present	Present	Present	Not found	Incomplete	Present	Present	Present	Present	Present	Present	Present
ZA10	Present	Present	Present	Incomplete	Present	Not found	Present	Present	Present	Present	Present	Present	Present	Present	Not found	Present	Present	Present	Present	Present	Present	Incomplete	Present
ZA17	Present	Incomplete	Present	Incomplete	Incomplete	Not found	Present	Present	Present	Present	Present	Present	Present	Present	Not found	Present	Present	Present	Present	Present	Present	Incomplete	Present
ZA1	Present	Present	Present	Incomplete	Present	Not found	Present	Present	Present	Present	Present	Present	Present	Present	Not found	Present	Present	Present	Present	Present	Present	Incomplete	Present
CIV49	Present	Present	Present	Incomplete	Present	Not found	Present	Present	Present	Present	Present	Present	Present	Present	Not found	Present	Present	Present	Present	Present	Present	Incomplete	Present
CIV52	Not found	Present	Present	Incomplete	Present	Not found	Not found	Not found	Present	Present	Present	Present	Present	Present	Not found	Present	Present	Present	Not found	Present	Present	Incomplete	Present
C3019-14	Present	Present	Present	Incomplete	Present	Not found	Present	Present	Present	Present	Present	Present	Present	Present	Not found	Incomplete	Present	Present	Present	Present	Present	Present	Present
ZA11	Present	Present	Present	Incomplete	Present	Not found	Present	Present	Present	Present	Present	Present	Present	Present	Not found	Present	Present	Present	Present	Present	Present	Incomplete	Present
490-12	Present	Present	Present	Incomplete	Present	Not found	Present	Present	Present	Present	Present	Present	Present	Present	Not found	Incomplete	Present	Present	Present	Present	Present	Present	Present
CIV51	Not found	Present	Present	Incomplete	Present	Not found	Not found	Not found	Present	Present	Present	Present	Present	Present	Not found	Present	Present	Present	Not found	Present	Present	Present	Present
ZA13	Present	Present	Present	Incomplete	Present	Not found	Present	Present	Present	Present	Present	Present	Present	Present	Not found	Present	Present	Present	Present	Incomplete	Present	Incomplete	Present
114-14	Present	Present	Present	Incomplete	Present	Not found	Present	Present	Present	Present	Present	Present	Present	Present	Not found	Incomplete	Present	Present	Present	Present	Present	Present	Present
483-12	Present	Present	Present	Incomplete	Present	Not found	Present	Present	Present	Present	Present	Present	Present	Present	Not found	Incomplete	Present	Present	Present	Present	Present	Present	Present
CIV58	Present	Present	Present	Incomplete	Present	Not found	Present	Present	Present	Present	Present	Present	Present	Present	Not found	Present	Present	Present	Present	Present	Present	Incomplete	Present
134-14	Present	Present	Present	Incomplete	Present	Not found	Present	Present	Present	Present	Present	Present	Present	Present	Not found	Incomplete	Present	Present	Present	Present	Present	Present	Present
C042-15	Present	Present	Present	Incomplete	Present	Not found	Present	Present	Present	Present	Present	Present	Present	Present	Not found	Present	Present	Present	Present	Present	Present	Incomplete	Present
491-12	Present	Present	Present	Incomplete	Present	Not found	Present	Present	Present	Present	Present	Present	Present	Present	Not found	Incomplete	Present	Present	Present	Present	Present	Incomplete	Present
17-14	Present	Present	Present	Present	Incomplete	Not found	Present	Present	Present	Present	Present	Present	Present	Present	Not found	Present	Present	Present	Present	Present	Present	Present	Present
131-14	Present	Present	Present	Incomplete	Present	Not found	Present	Present	Present	Present	Present	Present	Present	Present	Not found	Incomplete	Present	Present	Present	Present	Present	Present	Present
C520-14	Present	Present	Present	Incomplete	Present	Not found	Present	Present	Present	Present	Present	Present	Present	Present	Not found	Incomplete	Present	Present	Present	Present	Present	Present	Present
C413-14	Present	Present	Present	Present	Incomplete	Not found	Present	Present	Present	Present	Present	Present	Present	Present	Not found	Present	Present	Present	Present	Present	Present	Present	Present
CIV56	Present	Present	Present	Incomplete	Present	Not found	Present	Present	Present	Present	Present	Present	Present	Present	Not found	Present	Present	Present	Present	Incomplete	Present	Incomplete	Present
ZA2	Present	Present	Present	Incomplete	Present	Not found	Present	Present	Present	Present	Present	Present	Present	Present	Not found	Present	Present	Present	Present	Present	Present	Incomplete	Present
204-14	Present	Present	Present	Incomplete	Present	Not found	Present	Present	Present	Present	Present	Present	Present	Present	Not found	Incomplete	Present	Present	Present	Present	Present	Present	Present
ZA21	Present	Present	Present	Incomplete	Present	Not found	Present	Present	Present	Present	Present	Present	Present	Present	Not found	Present	Present	Present	Present	Incomplete	Present	Incomplete	Present
312-14	Present	Present	Present	Incomplete	Present	Not found	Present	Present	Present	Present	Present	Present	Present	Present	Not found	Incomplete	Present	Present	Present	Present	Present	Present	Present
ZA3	Present	Present	Present	Incomplete	Present	Not found	Present	Present	Present	Present	Present	Present	Present	Present	Not found	Present	Present	Present	Present	Present	Present	Incomplete	Present
ZA29	Present	Present	Present	Incomplete	Present	Not found	Present	Present	Present	Present	Present	Present	Present	Present	Not found	Present	Present	Present	Present	Present	Present	Incomplete	Present
CIV57	Not found	Present	Present	Present	Present	Not found	Not found	Not found	Present	Present	Present	Present	Present	Incomplete	Not found	Present	Present	Present	Not found	Incomplete	Present	Present	Incomplete
160-14	Present	Present	Present	Incomplete	Present	Not found	Present	Present	Present	Present	Present	Present	Present	Present	Not found	Incomplete	Present	Present	Present	Present	Present	Present	Present
CIV46	Present	Present	Present	Incomplete	Present	Not found	Present	Present	Present	Present	Present	Present	Present	Present	Not found	Present	Present	Present	Present	Present	Present	Incomplete	Present
ZA16	Present	Present	Present	Incomplete	Present	Not found	Present	Present	Present	Present	Present	Present	Present	Present	Not found	Present	Present	Present	Present	Present	Present	Incomplete	Present
ZA5	Present	Present	Present	Incomplete	Present	Not found	Present	Present	Present	Present	Present	Present	Present	Present	Not found	Present	Present	Present	Present	Present	Present	Incomplete	Present
ZA8	Present	Present	Present	Incomplete	Present	Not found	Present	Present	Present	Present	Present	Present	Present	Present	Not found	Present	Present	Present	Present	Present	Present	Incomplete	Present
307-12	Present	Present	Present	Incomplete	Present	Not found	Present	Present	Present	Present	Present	Present	Present	Present	Not found	Incomplete	Present	Present	Present	Present	Present	Present	Present
ZA7	Present	Present	Present	Incomplete	Present	Not found	Present	Present	Present	Present	Present	Present	Present	Present	Not found	Present	Present	Present	Present	Present	Present	Incomplete	Present
SA1	Present	Present	Present	Present	Present	Not found	Present	Present	Present	Present	Present	Present	Present	Present	Not found	Present	Present	Present	Present	Present	Present	Present	Present
SA2	Present	Present	Present	Present	Present	Not found	Present	Present	Present	Present	Present	Present	Present	Present	Not found	Present	Present	Present	Present	Present	Present	Present	Present
SA7	Present	Present	Present	Present	Present	Not found	Present	Present	Present	Present	Present	Present	Present	Present	Not found	Present	Present	Present	Present	Present	Present	Present	Present
non-O1 isolates																						Present	Incomplete
CIV6	Not found	Not found	Not found	Not found	Not found	Not found	Not found	Not found	Present	Present	Not found	Present	Incomplete	Present	Not found	Not found	Present	Not found	Not found	Not found	Present	Present	Incomplete
CIV50	Not found	Not found	Not found	Not found	Not found	Not found	Not found	Not found	Present	Present	Not found	Present	Incomplete	Present	Not found	Not found	Present	Incomplete	Not found	Not found	Present	Incomplete	Incomplete
CIV28	Not found	Not found	Not found	Not found	Not found	Not found	Not found	Not found	Present	Present	Incomplete	Present	Incomplete	Present	Not found	Not found	Present	Incomplete	Not found	Not found	Incomplete	Incomplete	Incomplete
CIV3	Not found	Not found	Not found	Not found	Not found	Not found	Not found	Not found	Present	Present	Incomplete	Incomplete	Incomplete	Present	Not found	Not found	Present	Not found	Not found	Not found	Present	Incomplete	Incomplete
CIV29	Not found	Not found	Not found	Not found	Not found	Not found	Not found	Not found	Present	Present	Not found	Not found	Incomplete	Present	Not found	Not found	Incomplete	Incomplete	Not found	Not found	Incomplete	Incomplete	Incomplete
CIV2	Not found	Not found	Not found	Not found	Not found	Not found	Not found	Not found	Present	Present	Incomplete	Present	Incomplete	Present	Not found	Not found	Present	Not found	Not found	Not found	Present	Incomplete	Incomplete
CIV39	Not found	Not found	Not found	Not found	Not found	Not found	Not found	Not found	Present	Present	Incomplete	Present	Incomplete	Present	Not found	Not found	Present	Not found	Not found	Not found	Present	Incomplete	Incomplete
CIV24	Not found	Not found	Not found	Not found	Not found	Not found	Not found	Not found	Present	Present	Not found	Not found	Incomplete	Present	Not found	Not found	Incomplete	Not found	Not found	Not found	Incomplete	Incomplete	Incomplete
CIV27	Not found	Not found	Not found	Not found	Not found	Not found	Not found	Not found	Present	Present	Incomplete	Present	Incomplete	Present	Not found	Not found	Present	Not found	Not found	Not found	Present	Incomplete	Incomplete
CIV36	Not found	Not found	Not found	Not found	Not found	Not found	Not found	Not found	Present	Present	Incomplete	Not found	Incomplete	Present	Not found	Not found	Present	Not found	Not found	Not found	Present	Incomplete	Incomplete
CIV5	Not found	Not found	Not found	Not found	Not found	Not found	Not found	Not found	Present	Present	Incomplete	Present	Incomplete	Present	Not found	Not found	Present	Not found	Not found	Not found	Present	Incomplete	Incomplete
CIV34	Not found	Not found	Not found	Not found	Not found	Not found	Not found	Not found	Present	Present	Not found	Not found	Incomplete	Present	Not found	Not found	Incomplete	Not found	Not found	Not found	Incomplete	Incomplete	Incomplete
CIV21	Not found	Not found	Not found	Not found	Not found	Not found	Not found	Not found	Present	Present	Not found	Not found	Incomplete	Present	Not found	Not found	Incomplete	Not found	Not found	Not found	Incomplete	Present	Incomplete
CIV22	Not found	Not found	Not found	Not found	Not found	Not found	Not found	Not found	Present	Present	Incomplete	Not found	Incomplete	Present	Not found	Not found	Present	Not found	Not found	Not found	Present	Incomplete	Incomplete
CIV10	Not found	Not found	Not found	Not found	Not found	Not found	Not found	Not found	Present	Incomplete	Incomplete	Present	Incomplete	Present	Not found	Not found	Present	Not found	Not found	Not found	Present	Incomplete	Incomplete
CIV35	Not found	Not found	Not found	Not found	Not found	Not found	Not found	Not found	Present	Present	Not found	Not found	Incomplete	Present	Not found	Not found	Incomplete	Incomplete	Not found	Not found	Incomplete	Present	Incomplete
CIV55	Not found	Not found	Not found	Not found	Not found	Not found	Not found	Not found	Present	Present	Not found	Present	Incomplete	Present	Not found	Not found	Present	Incomplete	Not found	Not found	Present	Incomplete	Incomplete
CIV11	Not found	Not found	Not found	Not found	Not found	Not found	Not found	Not found	Present	Present	Not found	Present	Incomplete	Present	Not found	Not found	Present	Not found	Not found	Not found	Incomplete	Incomplete	Incomplete
CIV42	Not found	Not found	Not found	Not found	Not found	Not found	Not found	Not found	Present	Present	Not found	Not found	Incomplete	Present	Not found	Not found	Incomplete	Not found	Not found	Not found	Incomplete	Present	Incomplete
CIV40	Not found	Not found	Not found	Not found	Not found	Not found	Not found	Not found	Present	Present	Incomplete	Incomplete	Incomplete	Present	Not found	Not found	Present	Not found	Not found	Not found	Present	Not found	Incomplete
CIV37	Not found	Not found	Not found	Not found	Not found	Not found	Not found	Not found	Present	Present	Not found	Not found	Incomplete	Present	Not found	Not found	Present	Not found	Not found	Not found	Present	Present	Incomplete
C017-16	Not found	Not found	Not found	Not found	Not found	Present	Not found	Not found	Present	Present	Not found	Present	Incomplete	Present	Not found	Not found	Present	Incomplete	Not found	Not found	Present	Not found	Incomplete
CIV12	Not found	Not found	Not found	Not found	Not found	Not found	Not found	Not found	Present	Present	Not found	Present	Incomplete	Present	Not found	Not found	Present	Incomplete	Not found	Not found	Present	Present	Incomplete
CIV16	Not found	Not found	Not found	Not found	Not found	Present	Not found	Not found	Present	Present	Not found	Not found	Incomplete	Present	Not found	Not found	Present	Not found	Not found	Not found	Present
